# Supplementary material for: Aster-B Modulates Oxidative Stress Responses and Carotenoid Distribution in ARPE-19 Cells
Source: Antioxidants (Basel). 2025 May 10;14(5):575. doi: 10.3390/antiox14050575 (PMC12108295; doi:10.3390/antiox14050575)
Supplement: Supplementary file 1 [file antioxidants-14-00575-s001.zip]

Archive with 1 entries (1 files):
- antioxidants-3597117-supplementary.pdf
